# Supplementary material for: Semiaquilegia quelpaertensis (Ranunculaceae), a new species from the Republic of Korea
Source: PhytoKeys. 2017 Nov 9;(89):107–13. doi: 10.3897/phytokeys.89.21004 (PMC5740439; doi:10.3897/phytokeys.89.21004)
Supplement: XML Treatment for Semiaquilegia quelpaertensis [file phytokeys.89.21004-treatment1.xml]

<!DOCTYPE tp:taxon-treatment
  PUBLIC "-//TaxonX//DTD Taxonomic Treatment Publishing DTD v0 20100105//EN" "tax-treatment-NSO.dtd">
<tp:taxon-treatment xmlns:tp="http://www.plazi.org/taxpub"><tp:treatment-meta><kwd-group><label>Taxon classification</label><kwd><named-content xmlns:xlink="http://www.w3.org/1999/xlink" content-type="kingdom">Plantae</named-content></kwd><kwd><named-content xmlns:xlink="http://www.w3.org/1999/xlink" content-type="order">Ranunculales</named-content></kwd><kwd><named-content xmlns:xlink="http://www.w3.org/1999/xlink" content-type="family">Ranunculaceae</named-content></kwd></kwd-group><mixed-citation publication-type="journal"><person-group><name><surname>Son</surname><given-names>Dong Chan</given-names></name><name><surname>Jeong</surname><given-names>Keum Seon</given-names></name><name><surname>Lee</surname><given-names>Kang-Hyup</given-names></name><name><surname>Kim</surname><given-names>Heesoo</given-names></name><name><surname>Chang</surname><given-names>Kae Sun</given-names></name></person-group><article-title>
          <italic><tp:taxon-name><tp:taxon-name-part taxon-name-part-type="genus" reg="Semiaquilegia">Semiaquilegia</tp:taxon-name-part> <tp:taxon-name-part taxon-name-part-type="species" reg="quelpaertensis">quelpaertensis</tp:taxon-name-part></tp:taxon-name></italic> (<tp:taxon-name><tp:taxon-name-part taxon-name-part-type="family">Ranunculaceae</tp:taxon-name-part></tp:taxon-name>), a new species from the Republic of Korea</article-title><source>PhytoKeys</source><day>9</day><month>11</month><year>2017</year><volume>2017</volume><issue>89</issue><fpage>107</fpage><lpage>113</lpage><pub-id pub-id-type="doi">10.3897/phytokeys.89.21004</pub-id></mixed-citation></tp:treatment-meta><tp:nomenclature><tp:taxon-name>
            <tp:taxon-name-part taxon-name-part-type="genus" reg="Semiaquilegia">Semiaquilegia</tp:taxon-name-part>
            <tp:taxon-name-part taxon-name-part-type="species" reg="quelpaertensis">quelpaertensis</tp:taxon-name-part>
            <object-id xmlns:xlink="http://www.w3.org/1999/xlink" content-type="ipni" xlink:type="simple">urn:lsid:ipni.org:names:60475539-2</object-id>
          </tp:taxon-name><tp:taxon-authority>D.C. Son &amp; K. Lee</tp:taxon-authority><tp:taxon-status xmlns:xlink="http://www.w3.org/1999/xlink" xlink:type="simple">sp. nov.</tp:taxon-status><xref ref-type="fig" rid="F1">Figs 1</xref><xref ref-type="fig" rid="F2">, 2</xref></tp:nomenclature><tp:treatment-sec sec-type="diagnosis" id="SECID0E3IAC"><title>Diagnosis.</title><p>
            <italic><tp:taxon-name><tp:taxon-name-part taxon-name-part-type="genus" reg="Semiaquilegia">Semiaquilegia</tp:taxon-name-part> <tp:taxon-name-part taxon-name-part-type="species" reg="quelpaertensis">quelpaertensis</tp:taxon-name-part></tp:taxon-name></italic> is most similar to <italic><tp:taxon-name><tp:taxon-name-part taxon-name-part-type="genus" reg="Semiaquilegia">S.</tp:taxon-name-part> <tp:taxon-name-part taxon-name-part-type="species" reg="adoxoides">adoxoides</tp:taxon-name-part></tp:taxon-name></italic> in general vegetative and floral morphology, but obviously differs from the latter by the shallowly lobed leaflets, larger flowers, (4–)6 staminodes and conspicuously rugose tuberculate seed surface (Table <xref ref-type="table" rid="T1">1</xref>).</p><table-wrap id="T1" position="float" orientation="portrait"><label>Table 1.</label><caption><p>Morphological data of <italic><tp:taxon-name><tp:taxon-name-part taxon-name-part-type="genus" reg="Semiaquilegia">Semiaquilegia</tp:taxon-name-part></tp:taxon-name></italic> spp.</p></caption><table id="TID0EUEAC" rules="all"><tbody><tr><th rowspan="1" colspan="1">Species</th><th rowspan="1" colspan="2">
                    <italic><tp:taxon-name><tp:taxon-name-part taxon-name-part-type="genus" reg="Semiaquilegia">S.</tp:taxon-name-part> <tp:taxon-name-part taxon-name-part-type="species" reg="adoxoides">adoxoides</tp:taxon-name-part></tp:taxon-name></italic>
                  </th><th rowspan="1" colspan="1">
                    <italic><tp:taxon-name><tp:taxon-name-part taxon-name-part-type="genus" reg="Semiaquilegia">S.</tp:taxon-name-part> <tp:taxon-name-part taxon-name-part-type="species" reg="guangxiensis">guangxiensis</tp:taxon-name-part></tp:taxon-name></italic>
                  </th><th rowspan="1" colspan="1">
                    <italic><tp:taxon-name><tp:taxon-name-part taxon-name-part-type="genus" reg="Semiaquilegia">S.</tp:taxon-name-part> <tp:taxon-name-part taxon-name-part-type="species" reg="quelpaertensis">quelpaertensis</tp:taxon-name-part></tp:taxon-name></italic>
                  </th></tr><tr><td rowspan="1" colspan="1">Source</td><td rowspan="1" colspan="1">
                    <xref ref-type="bibr" rid="B10">Makino (1902)</xref>
                  </td><td rowspan="1" colspan="1">This study</td><td rowspan="1" colspan="1">
                    <xref ref-type="bibr" rid="B7">Huang et al. (2017)</xref>
                  </td><td rowspan="1" colspan="1">This study</td></tr><tr><td rowspan="1" colspan="1">Underground stem</td><td rowspan="1" colspan="1">thick, 1.5 cm in diameter</td><td rowspan="1" colspan="1">thin, 1–2 cm long, 0.3–0.5 cm in diameter</td><td rowspan="1" colspan="1">thick, 2–5 cm long, 0.5–2 cm in diameter</td><td rowspan="1" colspan="1">thick, 3–5 cm long, 0.6–1 cm in diameter</td></tr><tr><td rowspan="1" colspan="1">Basal leaves</td><td rowspan="1" colspan="1">ternate; leaf blade suborbicular or reniform, 1–3.5 cm long, 2–4.5 cm wide; segments incised</td><td rowspan="1" colspan="1">ternate or biternate; leaf blade ovate, suborbicular or reniform, both length and width 1.2–3.0 cm; segments incised</td><td rowspan="1" colspan="1">ternate, rarely biternate; leaf blade ovate to triangular ovate , both length and width 3–9.5 cm; segments shallower lobed</td><td rowspan="1" colspan="1">ternate; leaf blade ovate to triangular ovate, both length and width 2–3.5 cm; segments shallower lobed</td></tr><tr><td rowspan="1" colspan="1">Flower</td><td rowspan="1" colspan="1">4–6.5 mm in diameter</td><td rowspan="1" colspan="1">4–6 mm in diameter</td><td rowspan="1" colspan="1">15–25 mm in diameter</td><td rowspan="1" colspan="1">8–10 mm in diameter</td></tr><tr><td rowspan="1" colspan="1">Pedicel</td><td rowspan="1" colspan="1">0.3–1.2 cm long</td><td rowspan="1" colspan="1">1–2.5 cm long</td><td rowspan="1" colspan="1">2.5–12 cm long</td><td rowspan="1" colspan="1">0.8–2.5 cm long</td></tr><tr><td rowspan="1" colspan="1">Sepals</td><td rowspan="1" colspan="1">oblong-lanceolate, 4–6.5 mm long; apex obtuse, but sometimes acute</td><td rowspan="1" colspan="1">narrowly elliptic, 4–6 mm long, 1.2–2.5 mm wide; apex acute</td><td rowspan="1" colspan="1">broadly elliptic or obovate, 10–20 mm long, 5–10 mm wide; apex rounded or obtuse</td><td rowspan="1" colspan="1">narrowly elliptic, 7–8 mm long, 3.0–3.5 mm wide; apex obtuse</td></tr><tr><td rowspan="1" colspan="1">Petals</td><td rowspan="1" colspan="1">spatulate, 3.0–3.5 mm long, yellow, apex truncate</td><td rowspan="1" colspan="1">spatulate, 2.5–3.5 mm long, yellow, base cystic, apex subtruncate, not folded</td><td rowspan="1" colspan="1">spatulate, 4–6 mm long, yellow, base tubular, apex retuse, ventrally folded</td><td rowspan="1" colspan="1">spatulate, 3.0–3.5 mm long, yellow, base cystic, apex subtruncate, not folded</td></tr><tr><td rowspan="1" colspan="1">Androecium</td><td rowspan="1" colspan="1">9–14, inserted into petals; staminodes 1–4, half as long as stamen</td><td rowspan="1" colspan="1">8–14, inserted into petals; staminodes 2, as long as filaments</td><td rowspan="1" colspan="1">20–30, exserted from petals; staminodes ca. 10, 1/2 as long as filaments</td><td rowspan="1" colspan="1">16–22, inserted into petals; staminodes (4–)6, 1/2–2/3 as long as filaments</td></tr><tr><td rowspan="1" colspan="1">Anther colour</td><td rowspan="1" colspan="1">light yellow</td><td rowspan="1" colspan="1">yellow</td><td rowspan="1" colspan="1">yellow or blackish</td><td rowspan="1" colspan="1">yellow</td></tr><tr><td rowspan="1" colspan="1">Follicle</td><td rowspan="1" colspan="1">9–10 mm long, ca. 3 mm wide</td><td rowspan="1" colspan="1">6–7 mm long, ca. 2 mm wide</td><td rowspan="1" colspan="1">ca. 10 mm long, ca. 3 mm wide</td><td rowspan="1" colspan="1">7–9 mm long, ca. 3 mm wide</td></tr><tr><td rowspan="1" colspan="1">Seeds</td><td rowspan="1" colspan="1">1.5 mm long, rugose</td><td rowspan="1" colspan="1">ca.1 mm long, rugose</td><td rowspan="1" colspan="1">ca. 1.5–2.5 mm long, densely rugose</td><td rowspan="1" colspan="1">ca.1.5–2.0 mm long, conspicuously rugose</td></tr></tbody></table></table-wrap></tp:treatment-sec><tp:treatment-sec sec-type="material" id="SECID0E3BAE"><title>Type.</title><p>KOREA. Prov. Jeju-do, Jeju-si, Eoseungsaengak, Hallasan National Park, elevation 815 m, <named-content xmlns:xlink="http://www.w3.org/1999/xlink" content-type="dwc:verbatimCoordinates" xlink:type="simple"><named-content content-type="geo-json" specific-use="{&#34;type&#34;:&#34;Point&#34;,&#34;coordinates&#34;:[126.495498,33.402682]}" id="NCID0EFCAE" xlink:type="simple">33.4026818°N, 126.4954984°E</named-content></named-content>, 18 April 2017, <italic>K.H. Lee 0300</italic> (holotype <named-content xmlns:xlink="http://www.w3.org/1999/xlink" content-type="dwc:institutional_code" xlink:type="simple">KH</named-content>-1543063!; isotype, 1 sheet, <named-content xmlns:xlink="http://www.w3.org/1999/xlink" content-type="dwc:institutional_code" xlink:type="simple">KH</named-content>-1543065!).</p></tp:treatment-sec><tp:treatment-sec sec-type="description" id="SECID0EWCAE"><title>Description.</title><p>
            <bold><italic>Herbs</italic></bold> perennial, 15–25 cm tall. <bold><italic>Roots</italic></bold> thin and fibrous. <bold><italic>Underground stem</italic></bold> tuberous, oblong, 3–5 cm long, 0.6–1 cm in diameter, light brown. <bold><italic>Aerial stems</italic></bold> erect, villose, apically branched. <bold><italic>Basal leaves</italic></bold> spirally-alternate, congested on a basal rosette, persistent in mature individuals, several, 1-ternately compound, glabrous, sheathed; petiole 6–12 cm long, villose; leaflets ovate to triangular ovate, 2.0–3.5 cm long, 2.0–3.5 cm wide, 3-parted, segments 2- or 3-lobed. <bold><italic>Cauline leaves</italic></bold> spirally-alternate, distributed along the stem, 1–2, shortly petiolate or sessile, similar to basal leaves but smaller. <bold><italic>Inflorescence</italic></bold> monochasial cymes, 2–5-flowered; bracts entire, 3-lobed, 3–5 mm long, oblanceolate to obovate; bracteoles 2, 2–3 mm long, oblanceolate. <bold><italic>Flowers</italic></bold> actinomorphic, 8–10 mm in diameter, pendulous; pedicel slender, 0.8–2.5 cm long, villose with patent hairs, intermixed with glandular hairs; sepals 5, petaloid, white, usually basally to medially tinged with pink or purple, narrowly elliptic, 7–8 mm long, 3.0–3.5 mm wide, base cuneate, apex obtuse; petals 5, greenish yellow to yellow, spatulate, 3.0–3.5 mm long, apex subtruncate, nectaries cylindrical, shortly spurred; stamens 16–22, filaments 3 mm long, filiform, white, anthers globose, 0.5 mm in diameter, pale yellow; staminodes (4–)6, white, petaloid, membranous, linear-lanceolate, 1/2–2/3 as long as filaments, glabrous; pistils 4–5, glabrous, style ca. 1/6–1/5 as long as ovary, stigma capital. <bold><italic>Follicles</italic></bold> 4–5, free, widely divergent, ovoid-oblong, 7–9 mm long, ca. 3 mm wide, apically with a small beak due to the persistent style, striate, striae transversely raised. <bold><italic>Seeds</italic></bold> obovoid, 1.5–2.0 mm long, blackish brown, conspicuously rugose tuberculate seed surface.</p><fig id="F1" position="float" orientation="portrait"><label>Figure 1.</label><caption><p>
                <italic><tp:taxon-name><tp:taxon-name-part taxon-name-part-type="genus" reg="Semiaquilegia">Semiaquilegia</tp:taxon-name-part> <tp:taxon-name-part taxon-name-part-type="species" reg="quelpaertensis">quelpaertensis</tp:taxon-name-part></tp:taxon-name></italic> D.C. Son &amp; K. Lee, illustrations. <bold>A</bold> Habit <bold>B</bold> Flower (lateral view) <bold>B</bold>’ Flower (top view) <bold>C</bold> Flower with sepals cut away to show petals <bold>D</bold> Sepals <bold>E</bold> Flower with some sepals and petals removed, showing stamens and styles <bold>F</bold> Petals <bold>G</bold> Flower with sepals, petals and some stamens removed, showing stamens, staminodes and pistils <bold>H</bold> Stamens <bold>I</bold> Staminodes <bold>J</bold> Pistils (after fertilisation) <bold>K</bold> Inflorescence in fruiting <bold>L</bold> Follicles (immature) <bold>L</bold>’ Dehisced follicles, showing seed <bold>M</bold> Seed <bold>N</bold> Inflorescence <bold>O</bold> Petiole <bold>P</bold> Leaflet (abaxial surface). Illustrations by Heesoo Kim.</p></caption><graphic xmlns:xlink="http://www.w3.org/1999/xlink" xlink:href="phytokeys-89-107-g001.jpg" position="float" orientation="portrait" xlink:type="simple" id="oo_167218.jpg"/></fig></tp:treatment-sec><tp:treatment-sec sec-type="phenology" id="SECID0EYFAE"><title>Phenology.</title><p>Flowering time: April–early May; fruiting time: May.</p></tp:treatment-sec><tp:treatment-sec sec-type="distribution" id="SECID0E4FAE"><title>Distribution.</title><p>Endemic to the Province Jeju-do (Republic of Korea).</p></tp:treatment-sec><tp:treatment-sec sec-type="Vernacular (Korean) name" id="SECID0ECGAE"><title>Vernacular (Korean) name.</title><p>Keun-gae-gu-ri-bal-top (큰개구리발톱; new Korean name).</p></tp:treatment-sec><tp:treatment-sec sec-type="habitat" id="SECID0EHGAE"><title>Habitat and ecology.</title><p>
            <italic><tp:taxon-name><tp:taxon-name-part taxon-name-part-type="genus" reg="Semiaquilegia">Semiaquilegia</tp:taxon-name-part> <tp:taxon-name-part taxon-name-part-type="species" reg="quelpaertensis">quelpaertensis</tp:taxon-name-part></tp:taxon-name></italic> grows in submontane broadleaf forests and in moist valleys at 800–850 m elevation. Its habitat is dominated by <italic><tp:taxon-name><tp:taxon-name-part taxon-name-part-type="genus" reg="Styrax">Styrax</tp:taxon-name-part> <tp:taxon-name-part taxon-name-part-type="species" reg="obassis">obassis</tp:taxon-name-part></tp:taxon-name></italic> Siebold &amp; Zucc. (<tp:taxon-name><tp:taxon-name-part taxon-name-part-type="family">Styracaceae</tp:taxon-name-part></tp:taxon-name>), with <italic><tp:taxon-name><tp:taxon-name-part taxon-name-part-type="genus" reg="Dryopteris">Dryopteris</tp:taxon-name-part> <tp:taxon-name-part taxon-name-part-type="species" reg="dickinsii">dickinsii</tp:taxon-name-part></tp:taxon-name></italic> (Franch. &amp; Sav.) C. Chr. (<tp:taxon-name><tp:taxon-name-part taxon-name-part-type="family">Dryopteridaceae</tp:taxon-name-part></tp:taxon-name>), <italic><tp:taxon-name><tp:taxon-name-part taxon-name-part-type="genus" reg="Elatostema">Elatostema</tp:taxon-name-part> <tp:taxon-name-part taxon-name-part-type="species" reg="umbellatum">umbellatum</tp:taxon-name-part></tp:taxon-name></italic> (Siebold &amp; Zucc.) Blume (<tp:taxon-name><tp:taxon-name-part taxon-name-part-type="family">Urticaceae</tp:taxon-name-part></tp:taxon-name>), <italic><tp:taxon-name><tp:taxon-name-part taxon-name-part-type="genus" reg="Pimpinella">Pimpinella</tp:taxon-name-part> <tp:taxon-name-part taxon-name-part-type="species" reg="hallaisanensis">hallaisanensis</tp:taxon-name-part></tp:taxon-name></italic> (W. Lee &amp; G. Jang) G. Jang, W.K. Paik &amp; W. Lee (<tp:taxon-name><tp:taxon-name-part taxon-name-part-type="family">Apiaceae</tp:taxon-name-part></tp:taxon-name>), <italic><tp:taxon-name><tp:taxon-name-part taxon-name-part-type="genus" reg="Cardamine">Cardamine</tp:taxon-name-part> <tp:taxon-name-part taxon-name-part-type="species" reg="tanakae">tanakae</tp:taxon-name-part></tp:taxon-name></italic> Franch. &amp; Sav. (<tp:taxon-name><tp:taxon-name-part taxon-name-part-type="family">Brassicaceae</tp:taxon-name-part></tp:taxon-name>), <tp:taxon-name><tp:taxon-name-part taxon-name-part-type="genus" reg="Peracarpa">Peracarpa</tp:taxon-name-part> <tp:taxon-name-part taxon-name-part-type="species" reg="carnosa">carnosa</tp:taxon-name-part> <tp:taxon-name-part taxon-name-part-type="infraspecific-rank">var.</tp:taxon-name-part> <tp:taxon-name-part taxon-name-part-type="variety" reg="circaeoides">circaeoides</tp:taxon-name-part></tp:taxon-name> (F. Schmidt ex Miq.) Makino (<tp:taxon-name><tp:taxon-name-part taxon-name-part-type="family">Campanulaceae</tp:taxon-name-part></tp:taxon-name>), <italic><tp:taxon-name><tp:taxon-name-part taxon-name-part-type="genus" reg="Viola">Viola</tp:taxon-name-part> <tp:taxon-name-part taxon-name-part-type="species" reg="boissieuana">boissieuana</tp:taxon-name-part></tp:taxon-name></italic> Makino (<tp:taxon-name><tp:taxon-name-part taxon-name-part-type="family">Violaceae</tp:taxon-name-part></tp:taxon-name>) and <italic><tp:taxon-name><tp:taxon-name-part taxon-name-part-type="genus" reg="Anemone">Anemone</tp:taxon-name-part> <tp:taxon-name-part taxon-name-part-type="species" reg="stolonifera">stolonifera</tp:taxon-name-part></tp:taxon-name></italic> Maxim. (<tp:taxon-name><tp:taxon-name-part taxon-name-part-type="family">Ranunculaceae</tp:taxon-name-part></tp:taxon-name>).</p><!--PageBreak--></tp:treatment-sec><tp:treatment-sec sec-type="etymology" id="SECID0E6KAE"><title>Etymology.</title><p>The specific epithet of the new species is derived from the type locality, Jeju-do, Republic of Korea.</p></tp:treatment-sec><tp:treatment-sec sec-type="Preliminary conservation status" id="SECID0EELAE"><title>Preliminary conservation status.</title><p>Currently, the new species is only known at the type locality and the population size is about 200 mature individuals. It seems that the new species can be ascribed as Endangered (<abbrev xmlns:xlink="http://www.w3.org/1999/xlink" xlink:title="Endangered" id="ABBRID0EKLAE" xlink:type="simple">EN</abbrev>) according to the IUCN Red List categories and criteria (<xref ref-type="bibr" rid="B8">IUCN 2014</xref>). However, it is possible that further populations could be found in similar habitats of neighbouring areas of Jeju-do, Republic of Korea. Given the current limited field work, this new species could be temporarily considered as Data Deficient (<abbrev xmlns:xlink="http://www.w3.org/1999/xlink" xlink:title="Data Deficient" id="ABBRID0ESLAE" xlink:type="simple">DD</abbrev>).</p></tp:treatment-sec><tp:treatment-sec sec-type="Taxonomic notes" id="SECID0EWLAE"><title>Taxonomic notes.</title><p>
            <italic><tp:taxon-name><tp:taxon-name-part taxon-name-part-type="genus" reg="Semiaquilegia">Semiaquilegia</tp:taxon-name-part> <tp:taxon-name-part taxon-name-part-type="species" reg="quelpaertensis">quelpaertensis</tp:taxon-name-part></tp:taxon-name></italic> shows morphological similarities with <italic><tp:taxon-name><tp:taxon-name-part taxon-name-part-type="genus" reg="Semiaquilegia">S.</tp:taxon-name-part> <tp:taxon-name-part taxon-name-part-type="species" reg="adoxoides">adoxoides</tp:taxon-name-part></tp:taxon-name></italic> concerning its narrowly elliptic sepals, shorter pedicel and petals subtruncate at apex. Despite these similarities, there are clear differences between these two species, such as the lobed shape of leaflets, the size of the flowers, the surface of seeds and the length and number of staminodes (Table <xref ref-type="table" rid="T1">1</xref>), as well as the habitat (mountains for <italic><tp:taxon-name><tp:taxon-name-part taxon-name-part-type="genus" reg="Semiaquilegia">S.</tp:taxon-name-part> <tp:taxon-name-part taxon-name-part-type="species" reg="quelpaertensis">quelpaertensis</tp:taxon-name-part></tp:taxon-name> vs.</italic> lowland for <italic><tp:taxon-name><tp:taxon-name-part taxon-name-part-type="genus" reg="Semiaquilegia">S.</tp:taxon-name-part> <tp:taxon-name-part taxon-name-part-type="species" reg="adoxoides">adoxoides</tp:taxon-name-part></tp:taxon-name></italic>). <italic><tp:taxon-name><tp:taxon-name-part taxon-name-part-type="genus" reg="Semiaquilegia">Semiaquilegia</tp:taxon-name-part> <tp:taxon-name-part taxon-name-part-type="species" reg="guangxiensis">guangxiensis</tp:taxon-name-part></tp:taxon-name></italic>, which is endemic to China, also displays shallower lobed leaflets, larger flowers and seeds and more staminodes than <italic><tp:taxon-name><tp:taxon-name-part taxon-name-part-type="genus" reg="Semiaquilegia">S.</tp:taxon-name-part> <tp:taxon-name-part taxon-name-part-type="species" reg="adoxoides">adoxoides</tp:taxon-name-part></tp:taxon-name></italic> (<xref ref-type="bibr" rid="B7">Huang et al. 2017</xref>). However, <italic><tp:taxon-name><tp:taxon-name-part taxon-name-part-type="genus" reg="Semiaquilegia">S.</tp:taxon-name-part> <tp:taxon-name-part taxon-name-part-type="species" reg="guangxiensis">guangxiensis</tp:taxon-name-part></tp:taxon-name></italic> greatly differs in the 2.5–12 cm long pedicel (<italic>vs.</italic> 0.8–2.5 cm in <italic><tp:taxon-name><tp:taxon-name-part taxon-name-part-type="genus" reg="Semiaquilegia">S.</tp:taxon-name-part> <tp:taxon-name-part taxon-name-part-type="species" reg="quelpaertensis">quelpaertensis</tp:taxon-name-part></tp:taxon-name></italic>), broadly elliptic or obovate sepals (<italic>vs.</italic> narrowly elliptic sepals in <italic><tp:taxon-name><tp:taxon-name-part taxon-name-part-type="genus" reg="Semiaquilegia">S.</tp:taxon-name-part> <tp:taxon-name-part taxon-name-part-type="species" reg="quelpaertensis">quelpaertensis</tp:taxon-name-part></tp:taxon-name></italic>) and apex retuse, reflexed along the lower edge, tubular petals (<italic>vs.</italic> apex subtruncate, cylindrical petals in <italic><tp:taxon-name><tp:taxon-name-part taxon-name-part-type="genus" reg="Semiaquilegia">S.</tp:taxon-name-part> <tp:taxon-name-part taxon-name-part-type="species" reg="quelpaertensis">quelpaertensis</tp:taxon-name-part></tp:taxon-name></italic>; Table <xref ref-type="table" rid="T1">1</xref>). Meanwhile, the name <italic><tp:taxon-name><tp:taxon-name-part taxon-name-part-type="genus" reg="Semiaquilegia">Semiaquilegia</tp:taxon-name-part> <tp:taxon-name-part taxon-name-part-type="species" reg="dauciformis">dauciformis</tp:taxon-name-part></tp:taxon-name></italic> D.Q. Wang was proposed by the following characteristics, i.e. underground stem conical, ramose, basal leaves biternate, staminodes 0–6 and the length of style being about half of the ovary or as long as the ovary (<xref ref-type="bibr" rid="B14">Wang 1989</xref>). However, <italic><tp:taxon-name><tp:taxon-name-part taxon-name-part-type="genus" reg="Semiaquilegia">S.</tp:taxon-name-part> <tp:taxon-name-part taxon-name-part-type="species" reg="dauciformis">dauciformis</tp:taxon-name-part></tp:taxon-name></italic> have been regarded as a synonym of <italic><tp:taxon-name><tp:taxon-name-part taxon-name-part-type="genus" reg="Semiaquilegia">S.</tp:taxon-name-part> <tp:taxon-name-part taxon-name-part-type="species" reg="adoxoides">adoxoides</tp:taxon-name-part></tp:taxon-name></italic> in Flora of China (<xref ref-type="bibr" rid="B4">Fu and Orbélia 2001</xref>). According to the characteristics of the leaves dissection, <italic><tp:taxon-name><tp:taxon-name-part taxon-name-part-type="genus" reg="Semiaquilegia">S.</tp:taxon-name-part> <tp:taxon-name-part taxon-name-part-type="species" reg="dauciformis">dauciformis</tp:taxon-name-part></tp:taxon-name></italic> is similar to <italic><tp:taxon-name><tp:taxon-name-part taxon-name-part-type="genus" reg="Semiaquilegia">S.</tp:taxon-name-part> <tp:taxon-name-part taxon-name-part-type="species" reg="quelpaertensis">quelpaertensis</tp:taxon-name-part></tp:taxon-name></italic>, but the new species has ternate leaves, larger flowers and staminodes which are 1/2–2/3 of the length of the filaments.</p></tp:treatment-sec><tp:treatment-sec sec-type="Additional specimen examined (paratype)" id="SECID0E3RAE"><title>Additional specimen examined (paratype).</title><p>KOREA. Prov. Jeju-do, Jeju-si, Eoseungsaengak, Hallasan National Park, 17 May 2017, <italic>Lee s.n.</italic> (<named-content xmlns:xlink="http://www.w3.org/1999/xlink" content-type="dwc:institutional_code" xlink:type="simple">KH</named-content>!).</p><fig id="F2" position="float" orientation="portrait"><label>Figure 2.</label><caption><p>
                <italic><tp:taxon-name><tp:taxon-name-part taxon-name-part-type="genus" reg="Semiaquilegia">Semiaquilegia</tp:taxon-name-part> <tp:taxon-name-part taxon-name-part-type="species" reg="quelpaertensis">quelpaertensis</tp:taxon-name-part></tp:taxon-name></italic> D.C. Son &amp; K. Lee, photographs. <bold>A</bold> Flowering plant <bold>B</bold> Fruiting plant <bold>C</bold> Seeds. Photographs by Kang-Hyup Lee.</p></caption><graphic xmlns:xlink="http://www.w3.org/1999/xlink" xlink:href="phytokeys-89-107-g002.jpg" position="float" orientation="portrait" xlink:type="simple" id="oo_167219.jpg"/></fig></tp:treatment-sec><ref-list><ref id="B10"><mixed-citation xmlns:xlink="http://www.w3.org/1999/xlink" xlink:type="simple">
          <person-group><name name-style="western"><surname>Makino</surname><given-names>T</given-names></name></person-group> (<year>1902</year>) <article-title>Observations on the flora of Japan.</article-title> <source>Botanical Magazine, Tokyo</source> <volume>16</volume>: <fpage>119</fpage>–<lpage>124</lpage>. <ext-link xlink:type="simple" ext-link-type="doi" xlink:href="10.15281/jplantres1887.16.183_119">https://doi.org/10.15281/jplantres1887.16.183_119</ext-link></mixed-citation></ref><ref id="B7"><mixed-citation xmlns:xlink="http://www.w3.org/1999/xlink" xlink:type="simple">
          <person-group><name name-style="western"><surname>Huang</surname><given-names>YS</given-names></name><name name-style="western"><surname>Guo</surname><given-names>J</given-names></name><name name-style="western"><surname>Zhang</surname><given-names>Q</given-names></name><name name-style="western"><surname>Lu</surname><given-names>ZC</given-names></name><name name-style="western"><surname>Liu</surname><given-names>Y</given-names></name></person-group> (<year>2017</year>) <article-title><italic><tp:taxon-name><tp:taxon-name-part taxon-name-part-type="genus">Semiaquilegia</tp:taxon-name-part> <tp:taxon-name-part taxon-name-part-type="species">guangxiensis</tp:taxon-name-part></tp:taxon-name></italic> (<tp:taxon-name><tp:taxon-name-part taxon-name-part-type="family">Ranunculaceae</tp:taxon-name-part></tp:taxon-name>), a new species from the limestone areas of Guangxi, China, based on morphological and molecular evidence.</article-title> <source>Phytotaxa</source> <volume>292</volume>: <fpage>180</fpage>–<lpage>188</lpage>. <ext-link xlink:type="simple" ext-link-type="doi" xlink:href="10.11646/phytotaxa.292.2.5">https://doi.org/10.11646/phytotaxa.292.2.5</ext-link></mixed-citation></ref><ref id="B8"><mixed-citation xmlns:xlink="http://www.w3.org/1999/xlink" xlink:type="simple">
          <institution xlink:type="simple">IUCN</institution> (<year>2014</year>) The IUCN Red List of threatened species: Version 2013.2. Cambridge U.K.: IUCN Red List Unit. Available from: <ext-link xlink:type="simple" ext-link-type="uri" xlink:href="http://www.iucnredlist.org">http://www.iucnredlist.org</ext-link> [accessed: 17 May 2017]</mixed-citation></ref><ref id="B14"><mixed-citation xmlns:xlink="http://www.w3.org/1999/xlink" xlink:type="simple">
          <person-group><name name-style="western"><surname>Wang</surname><given-names>DQ</given-names></name></person-group> (<year>1989</year>) <article-title>New taxa of <italic><tp:taxon-name><tp:taxon-name-part taxon-name-part-type="genus">Semiaquilegia</tp:taxon-name-part></tp:taxon-name></italic> from Anhui.</article-title> <source>Bulletin of Botanical Research, Harbin</source> <volume>9</volume>(<issue>4</issue>): <fpage>51</fpage>–<lpage>54</lpage>.</mixed-citation></ref><ref id="B4"><mixed-citation xmlns:xlink="http://www.w3.org/1999/xlink" xlink:type="simple">
          <person-group><name name-style="western"><surname>Fu</surname><given-names>D</given-names></name><name name-style="western"><surname>Orbélia</surname><given-names>RR</given-names></name></person-group> (<year>2001</year>) <article-title><italic><tp:taxon-name><tp:taxon-name-part taxon-name-part-type="genus">Semiaquilegia</tp:taxon-name-part></tp:taxon-name></italic> Makino.</article-title> In: <person-group><name name-style="western"><surname>Wu</surname><given-names>ZY</given-names></name><name name-style="western"><surname>Raven</surname><given-names>PH</given-names></name><name name-style="western"><surname>Hong</surname><given-names>DY</given-names></name></person-group> (<role>Eds</role>) <issue-title>Flora of China, vol.</issue-title> <source>6. Science Press, Beijing and Missouri Botanical Garden Press, St. Louis</source>, <fpage>281</fpage>–<lpage>282</lpage>.</mixed-citation></ref></ref-list></tp:taxon-treatment>
